# Supplementary material for: Prediction of Dynamic Toxicity of Nanoparticles Using Machine Learning
Source: Toxics. 2024 Oct 15;12(10):750. doi: 10.3390/toxics12100750 (PMC11511391; doi:10.3390/toxics12100750)
Supplement: Supplementary file 1 [file toxics-12-00750-s001.zip]

Archive with 1 entries (1 files):
- toxics-3203016-supplementary.xlsx
