# Supplementary material for: Prediction of Dynamic Toxicity of Nanoparticles Using Machine Learning
Source: Toxics. 2024 Oct 15;12(10):750. doi: 10.3390/toxics12100750 (PMC11511391; doi:10.3390/toxics12100750)
Supplement: Supplementary file 1 [file toxics-12-00750-s001.zip › toxics-3203016-supplementary.xlsx]

## Sheet: Лист1
Classification model test on nanoparticles from LumenTox dataset
SiO2
concentration	1.2e-05	2.4e-05	4.8e-05	9.5e-05	0.000191	0.000381	0.000763	0.001526	0.003052	0.006104	0.012207	0.024414	0.048828	0.097656	0.195312	0.390625	0.78125	1.5625	3.125	6.25	12.5	25	50	100
predict	NTOX+	NTOX+	NTOX+	NTOX	NTOX	NTOX	NTOX	NTOX	NTOX	NTOX	NTOX+	NTOX+	NTOX+	NTOX+	NTOX+	NTOX	NTOX	NTOX+	NTOX+	NTOX2+	NTOX2+	NTOX2+	NTOX2+	NTOX2+
real	NTOX+	NTOX+	NTOX+	NTOX	NTOX	NTOX	NTOX	NTOX	NTOX	NTOX	NTOX+	NTOX+	NTOX+	NTOX+	NTOX+	NTOX	NTOX	NTOX	NTOX+	NTOX2+	NTOX2+	NTOX2+	NTOX2+	NTOX2+
Fe3O4
concentration	1.2e-05	2.4e-05	4.8e-05	9.5e-05	0.000191	0.000381	0.000763	0.001526	0.003052	0.006104	0.012207	0.024414	0.048828	0.097656	0.195312	0.390625	0.78125	1.5625	3.125	6.25	12.5	25	50	100
predict	NTOX+	NTOX	NTOX	NTOX	NTOX	NTOX	EC20	NTOX	NTOX	NTOX	NTOX	NTOX+	NTOX	NTOX	EC20	EC50	EC50	EC50	EC80	EC80	EC80	EC80	EC80	EC80
real	NTOX	NTOX+	NTOX	NTOX	NTOX	NTOX	EC20	NTOX	NTOX	NTOX	NTOX	NTOX+	NTOX	NTOX	EC20	EC50	EC50	EC50	EC80	EC80	EC80	EC80	EC80	EC80
ZnO
concentration	1.2e-05	2.4e-05	4.8e-05	9.5e-05	0.000191	0.000381	0.000763	0.001526	0.003052	0.006104	0.012207	0.024414	0.048828	0.097656	0.195312	0.390625	0.78125	1.5625	3.125	6.25	12.5	25	50	100
predict	NTOX+	NTOX	NTOX	NTOX	NTOX	EC20	EC20	EC50	Tox	Tox	Tox	Tox	Tox	Tox	Tox	Tox	Tox	Tox	Tox	Tox	Tox	Tox	Tox	Tox
real	NTOX+	NTOX	NTOX	NTOX	NTOX	EC20	EC20	EC50	Tox	Tox	Tox	Tox	Tox	Tox	Tox	Tox	Tox	Tox	Tox	Tox	Tox	Tox	Tox	Tox
Classification model test on additional nanoparticles
Mn2O3
concentration	2.38419e-06	4.76837e-06	9.53674e-06	1.90735e-05	3.8147e-05	7.62939e-05	0.000152588	0.000305176	0.000610352	0.0012207	0.00244141	0.00488281	0.00976562	0.0195312	0.0390625	0.078125	0.15625	0.3125	0.625	1.25	2.5	5	10	20
predict	NTOX	NTOX	NTOX	NTOX	NTOX	NTOX	NTOX	NTOX	EC20	NTOX	NTOX	NTOX	NTOX	NTOX+	NTOX	EC20	EC20	EC50	EC50	EC80	EC80	EC80	Tox	EC80
real	NTOX+	NTOX+	NTOX+	NTOX	NTOX	NTOX	NTOX	NTOX	NTOX	NTOX	NTOX+	NTOX	NTOX	NTOX	NTOX	EC20	EC20	EC50	EC50	EC50	EC50	EC50	EC80	EC80
Co3O4
concentration	2.38419e-06	4.76837e-06	9.53674e-06	1.90735e-05	3.8147e-05	7.62939e-05	0.000152588	0.000305176	0.000610352	0.0012207	0.00244141	0.00488281	0.00976562	0.0195312	0.0390625	0.078125	0.15625	0.3125	0.625	1.25	2.5	5	10	20
predict	NTOX	NTOX	NTOX	NTOX	NTOX	NTOX	NTOX	NTOX	NTOX	NTOX	NTOX	NTOX	NTOX	NTOX+	NTOX	NTOX	EC20	NTOX	NTOX+	NTOX+	EC80	NTOX2+	NTOX2+	NTOX2+
real	NTOX+	NTOX	NTOX	NTOX	NTOX	NTOX	NTOX	NTOX+	NTOX	EC20	EC80	Tox	Tox	Tox	Tox	Tox	Tox	Tox	Tox	Tox	Tox	Tox	Tox	Tox
